# Supplementary material for: Characteristics and Treatment of Primary Hepatic Perivascular Epithelioid Cell Tumor (PEComa) in Adults: A Systematic Review
Source: Cancers (Basel). 2025 Jul 8;17(14):2276. doi: 10.3390/cancers17142276 (PMC12294052; doi:10.3390/cancers17142276)
Supplement: Supplementary file 1 [file cancers-17-02276-s001.zip]

Archive with 2 entries (2 files):
- 2025 PEComa Cancers_PRISMA_2020_checklist.pdf
- cancers-3713775-supplementary.pdf
